# Supplementary material for: Simulation Studies Provide Evidence of Aerosol Transmission of SARS-CoV-2 in a Multi-Story Building via Air Supply, Exhaust and Sanitary Pipelines
Source: Int J Environ Res Public Health. 2022 Jan 29;19(3):1532. doi: 10.3390/ijerph19031532 (PMC8835679; doi:10.3390/ijerph19031532)
Supplement: Supplementary file 1 [file ijerph-19-01532-s001.zip]

Archive with 2 entries (2 files):
- ijerph-1522993-supplementary.pdf
- raw data.pdf
